# Supplementary material for: A Poultry Value Chain Intervention Promoting Diversified Diets Has Limited Impact on Maternal and Child Diet Adequacy during the Lean Season in a Cluster Randomized Controlled Trial
Source: J Nutr. 2022 Feb 16;152(5):1336–46. doi: 10.1093/jn/nxac034 (PMC9071289; doi:10.1093/jn/nxac034)
Supplement: nxac034_Supplemental_File [file nxac034_supplemental_file.zip]

Archive with 1 entries (1 files):
- JN_Diet SELEVER lean season_2022-03-17_Online material_clean.rtf
